# Supplementary material for: Antibody-protein interactions: benchmark datasets and prediction tools evaluation
Source: BMC Struct Biol. 2007 Oct 2;7:64. doi: 10.1186/1472-6807-7-64 (PMC2174481; doi:10.1186/1472-6807-7-64)
Supplement: Additional file 2 — The detailed statistics on the prediction results for 59 representative epitope. This table provides additional information that complements the Tables 2 and 3. The analysis was performed using 59 representative epitopes from dataset #2 that were inferred from structures of one-chain (monomer) antigens in complexes with two-chain antibody fragments. [file 1472-6807-7-64-S2.xls]

## Sheet: all_rep
				DiscoTope (score)	PIER	ConSurf	ConSurf (confidence score)	ProMate (score)	ProMate											PPI-PRED (1st patch)											PPI-PRED (2nd patch)									PPI-PRED (3rd patch)									PPI-PRED (best patch)
antigen	epitope	antigen size	epitope size	AUC	AUC	AUC	AUC	AUC	patch size	TP	FN	FP	TN	sens (TP/(TP+FN))	ppv (TP/(TP+FP))	spec (1-FP/(TN+FP))	ACC=(TP + TN) / (TP + FN + FP + TN)	AUC=(Sens+Spec)/2	Fisher	1st patch size	TP	FN	FP	TN	sens (TP/(TP+FN))	ppv (TP/(TP+FP))	spec (1-FP/(TN+FP))	ACC=(TP + TN) / (TP + FN + FP + TN)	AUC=(Sens+Spec)/2	Fisher	2nd patch size	TP	FN	FP	TN	sens (TP/(TP+FN))	ppv (TP/(TP+FP))	spec (1-FP/(TN+FP))	Fisher	3d patch size	TP	FN	FP	TN	sens (TP/(TP+FN))	ppv (TP/(TP+FP))	spec (1-FP/(TN+FP))	Fisher	patch size
2ADF:A	2adf_A_HL	196	15	0.5289	0.9861	0.6245	0.6218	0.8785	no patch predicted											18	12	3	6	175	0.8	0.67	0.97	0.954082	0.885	1.62e-12	22	0	15	22	159	0	0	0.88	1	16	1	14	15	166	0.07	0.06	0.92	1	18
2ADF:A	1fe8_B_IM	196	20	0.8084	0.8354	0.6686	0.6678	0.6467	no patch predicted											18	6	14	12	164	0.3	0.33	0.93	0.867347	0.615	0.00445	22	0	20	22	154	0	0	0.88	1	16	10	10	6	170	0.5	0.62	0.97	5.98e-08	18
1AFV:A	1afv_A_HL	151	14	0.5255	0.2171	0.4802	0.4115	0.5954	3	0	14	3	134	0	0	0.98	0.887417	0.49	1	52	8	6	44	93	0.57	0.15	0.68	0.668874	0.625	0.0596	23	0	14	23	114	0	0	0.83	1	39	2	12	37	100	0.14	0.05	0.73	1	52
1BGX:T	1bgx_T_HL	832	52	0.7394	0.6121	0.481	0.4978	0.5586	no patch predicted											139	1	51	138	642	0.02	0.01	0.82	0.772837	0.42	1	81	0	52	81	699	0	0	0.9	1	149	17	35	132	648	0.33	0.11	0.83	0.00575	149
1E6J:P	1e6j_P_HL	210	12	0.2315	0.4878	0.4278	0.385	0.4055	no patch predicted											34	1	11	33	165	0.08	0.03	0.83	0.790476	0.455	1	29	12	0	17	181	1	0.41	0.91	4.65e-12	43	0	12	43	155	0	0	0.78	1	29
1EGJ:A	1egj_A_HL	101	11	0.8768	0.9135	no data	no data	0.8404	11	3	8	8	82	0.27	0.27	0.91	0.841584	0.59	0.098	16	7	4	9	81	0.64	0.44	0.9	0.871287	0.77	0.000154	16	0	11	16	74	0	0	0.82	1	18	0	11	18	72	0	0	0.8	1	16
1FSK:A	1fsk_A_CB	159	17	0.8244	0.1516	0.3082	0.3284	0.5406	16	0	17	16	126	0	0	0.89	0.792453	0.445	1	60	10	7	50	92	0.59	0.17	0.65	0.641509	0.62	0.053	26	0	17	26	116	0	0	0.82	1	no patch predicted									60
1H0D:C	1h0d_C_BA	123	17	0.4986	0.7491	0.5092	0.5082	0.9658	13	11	6	2	104	0.65	0.85	0.98	0.934959	0.815	5.66e-10	22	1	16	21	85	0.06	0.05	0.8	0.699187	0.43	1	10	10	7	0	106	0.59	1	1	1.3e-10	no patch predicted									10
1I9R:A	1i9r_A_HL	146	18	0.7133	0.5308	0.7211	0.7352	0.4284	13	0	18	13	115	0	0	0.9	0.787671	0.45	1	13	0	18	13	115	0	0	0.9	0.787671	0.45	1	16	1	17	15	113	0.06	0.06	0.88	1	19	0	18	19	109	0	0	0.85	1	13
1IQD:C	1iqd_C_BA	156	16	0.7835	0.9017	0.8049	0.8067	0.7362	13	3	13	10	130	0.19	0.23	0.93	0.852564	0.56	0.133	18	0	16	18	122	0	0	0.87	0.782051	0.435	1	20	0	16	20	120	0	0	0.86	1	22	0	16	22	118	0	0	0.84	1	18
1JRH:I	1jrh_I_HL	108	15	0.6233	0.4284	0.6204	no scores for epitope residues	0.4917	10	1	14	9	84	0.07	0.1	0.9	0.787037	0.485	1	18	10	5	8	85	0.67	0.56	0.91	0.87963	0.79	2.29e-06	15	0	15	15	78	0	0	0.84	1	15	2	13	13	80	0.13	0.13	0.86	1	18
1LK3:A	1lk3_A_HL	160	18	0.8051	0.2912	0.7175	0.7582	0.379	14	0	18	14	128	0	0	0.9	0.8	0.45	1	29	0	18	29	113	0	0	0.8	0.70625	0.4	1	21	0	18	21	121	0	0	0.85	1	no patch predicted									29
1MHP:B	1mhp_B_XY	192	19	0.8054	0.8473	0.4375	0.4166	0.8817	no patch predicted											26	0	19	26	147	0	0	0.85	0.765625	0.425	1	24	4	15	20	153	0.21	0.17	0.88	0.198	27	9	10	18	155	0.47	0.33	0.9	0.000208	27
1NL0:G	1nl0_G_HL	51	7	0.6099	0.7738	no data	no data	0.1643	4	0	7	4	40	0	0	0.91	0.784314	0.455	1	7	0	7	7	37	0	0	0.84	0.72549	0.42	1	5	0	7	5	39	0	0	0.89	1	10	0	7	10	34	0	0	0.77	1	7
1NSN:S	1nsn_S_HL	149	18	0.5759	0.2356	0.7473	0.7828	0.2634	14	0	18	14	117	0	0	0.89	0.785235	0.445	1	25	0	18	25	106	0	0	0.81	0.711409	0.405	1	21	7	11	14	117	0.39	0.33	0.89	0.00477	24	4	14	20	111	0.22	0.17	0.85	0.323	21
1OAZ:A	1oaz_A_HL	123	17	0.6122	0.8321	0.3298	0.2494	0.8505	12	6	11	6	100	0.35	0.5	0.94	0.861789	0.645	0.00161	31	10	7	21	85	0.59	0.32	0.8	0.772358	0.695	0.00153	27	0	17	27	79	0	0	0.75	1	27	6	11	21	85	0.35	0.22	0.8	0.133	31
1ORQ:C	1orq_C_BA	223	14	0.4836	0.3479	0.5954	0.6117	0.5456	23	0	14	23	186	0	0	0.89	0.834081	0.445	1	73	0	14	73	136	0	0	0.65	0.609865	0.325	1	51	7	7	44	165	0.5	0.14	0.79	0.0203	33	0	14	33	176	0	0	0.84	1	51
1ORS:C	1ors_C_BA	132	10	0.5008	0.4143	no data	no data	0.9574	13	6	4	7	115	0.6	0.46	0.94	0.916667	0.77	4.52e-05	28	0	10	28	94	0	0	0.77	0.712121	0.385	1	23	7	3	16	106	0.7	0.3	0.87	0.000174	24	0	10	24	98	0	0	0.8	1	23
1PKQ:E	1pkq_E_BA	139	17	0.711	0.5239	0.6912	0.6953	0.7597	12	6	11	6	116	0.35	0.5	0.95	0.877698	0.65	0.000815	16	5	12	11	111	0.29	0.31	0.91	0.834532	0.6	0.0282	10	0	17	10	112	0	0	0.92	1	13	0	17	13	109	0	0	0.89	1	16
1RJL:C	1rjl_C_BA	95	13	0.727	0.3612	0.5089	0.4847	0.334	3	0	13	3	79	0	0	0.96	0.831579	0.48	1	22	0	13	22	60	0	0	0.73	0.631579	0.365	1	23	0	13	23	59	0	0	0.72	1	14	0	13	14	68	0	0	0.83	1	22
1SY6:A	1sy6_A_HL	204	11	0.8182	0.1656	0.4522	no scores for epitope residues	0.5402	4	0	11	4	189	0	0	0.98	0.926471	0.49	1	26	0	11	26	167	0	0	0.87	0.818627	0.435	1	30	0	11	30	163	0	0	0.84	1	20	0	11	20	173	0	0	0.9	1	26
1TZI:V	1tzi_V_BA	102	4	0.5202	0.7995	0.4919	0.5512	0.5618	10	0	4	10	88	0	0	0.9	0.862745	0.45	1	26	0	4	26	72	0	0	0.73	0.705882	0.365	1	10	3	1	7	91	0.75	0.3	0.93	0.00265	18	0	4	18	80	0	0	0.82	1	10
1WEJ:F	1wej_F_HL	105	11	0.4713	0.3308	0.8236	0.832	0.3284	11	0	11	11	83	0	0	0.88	0.790476	0.44	1	10	0	11	10	84	0	0	0.89	0.8	0.445	1	12	0	11	12	82	0	0	0.87	1	no patch predicted									10
1YJD:C	1yjd_C_HL	140	14	0.579	0.558	0.5316	0.5441	0.7974	12	2	12	10	116	0.14	0.17	0.92	0.842857	0.53	0.343	11	7	7	4	122	0.5	0.64	0.97	0.921429	0.735	5.21e-06	16	0	14	16	110	0	0	0.87	1	14	0	14	14	112	0	0	0.89	1	11
1YNT:F	1ynt_F_BA	254	19	0.4913	0.6917	no data	no data	0.6934	no patch predicted											29	0	19	29	206	0	0	0.88	0.811024	0.44	1	26	15	4	11	224	0.79	0.58	0.95	4.23e-14	43	0	19	43	192	0	0	0.82	1	26
1YY9:A	1yy9_A_DC	624	20	0.6787	0.5425	0.7408	0.7537	0.2011	60	0	20	60	544	0	0	0.9	0.871795	0.45	1	49	0	20	49	555	0	0	0.92	0.889423	0.46	1	89	0	20	89	515	0	0	0.85	1	38	0	20	38	566	0	0	0.94	1	49
1ZA3:R	1za3_R_HL	134	15	0.6886	0.7084	0.7197	0.765	0.6123	10	2	13	8	111	0.13	0.2	0.93	0.843284	0.53	0.31	17	7	8	10	109	0.47	0.41	0.92	0.865672	0.695	0.000532	18	0	15	18	101	0	0	0.85	1	11	4	11	7	112	0.27	0.36	0.94	0.0214	17
1ZTX:E	1ztx_E_HL	108	16	0.4684	0.2747	0.6265	0.6321	0.3654	11	1	15	10	82	0.06	0.09	0.89	0.768519	0.475	1	13	0	16	13	79	0	0	0.86	0.731481	0.43	1	19	3	13	16	76	0.19	0.16	0.83	0.824	16	0	16	16	76	0	0	0.83	1	13
2JEL:P	2jel_P_HL	85	15	0.6581	0.4233	0.701	0.6995	0.5933	no patch predicted											12	0	15	12	58	0	0	0.83	0.682353	0.415	1	24	0	15	24	46	0	0	0.66	1	no patch predicted									12
1A14:N	1a14_N_HL	388	17	0.8733	0.3127	0.7492	0.7561	0.3843	39	0	17	38	333	0	0	0.9	0.858247	0.45	1	29	0	17	29	342	0	0	0.92	0.881443	0.46	1	38	0	17	38	333	0	0	0.9	1	33	6	11	27	344	0.35	0.18	0.93	0.00151	33
1A14:N	1nca_N_HL	388	21	0.8417	0.4397	0.674	0.6886	0.2977	39	0	21	38	329	0	0	0.9	0.847938	0.45	1	29	0	21	29	338	0	0	0.92	0.871134	0.46	1	38	0	21	38	329	0	0	0.9	1	33	11	10	22	345	0.52	0.33	0.94	6.02e-08	33
1RJC:B	1bvk_C_BA	129	17	0.6597	0.3928	0.6176	0.6144	0.6644	13	0	17	13	99	0	0	0.88	0.767442	0.44	1	23	2	15	21	91	0.12	0.09	0.81	0.72093	0.465	1	13	0	17	13	99	0	0	0.88	1	17	8	9	9	103	0.47	0.47	0.92	0.000206	17
1RJC:B	1jhl_A_HL	129	11	0.7881	0.5455	0.7346	0.7322	0.5116	13	0	11	13	105	0	0	0.89	0.813953	0.445	1	23	3	8	20	98	0.27	0.13	0.83	0.782946	0.55	0.308	13	0	11	13	105	0	0	0.89	1	17	1	10	16	102	0.09	0.06	0.86	1	23
1RJC:B	1ndg_C_BA	129	21	0.7425	0.5353	0.6631	0.6518	0.6634	13	6	15	7	101	0.29	0.46	0.94	0.829457	0.615	0.00747	23	8	13	15	93	0.38	0.35	0.86	0.782946	0.62	0.0135	13	0	21	13	95	0	0	0.88	1	17	4	17	13	95	0.19	0.24	0.88	0.288	23
1RJC:B	1p2c_C_BA	129	18	0.7402	0.3028	0.5508	0.5656	0.4785	13	2	16	11	100	0.11	0.15	0.9	0.790698	0.505	0.872	23	3	15	20	91	0.17	0.13	0.82	0.728682	0.495	1	13	0	18	13	98	0	0	0.88	1	17	0	18	17	94	0	0	0.85	1	23
1JPS:T	1jps_T_HL	219	21	0.6217	0.5143	0.626	0.7156	0.7691	10	1	20	9	189	0.05	0.1	0.95	0.86758	0.5	1	34	3	18	31	167	0.14	0.09	0.84	0.776256	0.49	1	24	0	21	24	174	0	0	0.88	1	20	4	17	16	182	0.19	0.2	0.92	0.109	34
1AR1:B	1ar1_B_CD	298	16	0.5702	0.1343	0.6163	0.6374	0.151	24	0	16	24	258	0	0	0.91	0.865772	0.455	1	31	1	15	30	252	0.06	0.03	0.89	0.848993	0.475	1	24	0	16	24	258	0	0	0.91	1	31	0	16	31	251	0	0	0.89	1	31
1EO8:A	1eo8_A_HL	328	15	0.2689	0.5736	0.64	0.6457	0.666	4	0	15	4	309	0	0	0.99	0.942073	0.495	1	47	0	15	47	266	0	0	0.85	0.810976	0.425	1	39	0	15	39	274	0	0	0.88	1	56	13	2	43	270	0.87	0.23	0.86	2.36e-09	56
1EO8:A	1ken_A_HL	328	16	0.7598	0.6843	0.6058	0.6162	0.5876	4	0	16	4	308	0	0	0.99	0.939024	0.495	1	47	11	5	36	276	0.69	0.23	0.88	0.875	0.785	4.38e-07	39	0	16	39	273	0	0	0.88	1	56	0	16	56	256	0	0	0.82	1	47
1EO8:A	1qfu_A_HL	328	19	0.3762	0.4612	0.6427	0.6376	0.6043	4	0	19	4	305	0	0	0.99	0.929878	0.495	1	47	0	19	47	262	0	0	0.85	0.79878	0.425	1	39	0	19	39	270	0	0	0.87	1	56	16	3	40	269	0.84	0.29	0.87	4.63e-11	56
1EO8:A	2vit_C_BA	328	18	0.5787	0.4948	0.5649	0.6336	0.4846	4	0	18	4	306	0	0	0.99	0.932927	0.495	1	47	6	12	41	269	0.33	0.13	0.87	0.838415	0.6	0.0302	39	0	18	39	271	0	0	0.87	1	56	0	18	56	254	0	0	0.82	1	47
1EZV:E	1ezv_E_XY	185	17	0.8466	0.1572	0.6248	0.6367	0.2332	19	0	17	19	149	0	0	0.89	0.805405	0.445	1	28	0	17	28	140	0	0	0.83	0.756757	0.415	1	19	0	17	19	149	0	0	0.89	1	15	0	17	15	153	0	0	0.91	1	28
1OSP:O	1osp_O_HL	257	19	0.7636	0.098	0.4133	0.3843	0.824	no patch predicted											61	1	18	60	178	0.05	0.02	0.75	0.696498	0.4	1	51	0	19	51	187	0	0	0.79	1	no patch predicted									61
1OSP:O	1fj1_F_BA	257	17	0.6823	0.8287	0.5023	0.5023	0.6203	no patch predicted											61	0	17	61	179	0	0	0.75	0.696498	0.375	1	51	12	5	39	201	0.71	0.24	0.84	3.31e-06	no patch predicted									51
1FNS:A	1fns_A_HL	196	12	0.918	0.5029	0.57	0.5724	0.4049	no patch predicted											20	0	12	20	164	0	0	0.89	0.836735	0.445	1	16	0	12	16	168	0	0	0.91	1	20	0	12	20	164	0	0	0.89	1	20
1G9M:G	1g9m_G_HL	321	12	0.444	0.8275	0.4925	0.4772	0.677	31	0	12	31	278	0	0	0.9	0.866044	0.45	1	67	8	4	59	250	0.67	0.12	0.81	0.803738	0.74	0.000605	39	0	12	39	270	0	0	0.87	1	24	0	12	24	285	0	0	0.92	1	67
1G9M:G	2b4c_G_HL	321	17	0.4297	0.8739	0.459	0.4372	0.6759	31	0	12	31	278	0	0	0.9	0.866044	0.45	1	67	9	3	58	251	0.75	0.13	0.81	0.809969	0.78	6.1e-05	39	0	12	39	270	0	0	0.87	1	24	0	12	24	285	0	0	0.92	1	67
1R3J:C	1r3j_C_BA	124	13	0.7179	0.1594	0.8094	0.8116	0.5269	10	0	13	10	101	0	0	0.91	0.814516	0.455	1	17	0	13	17	94	0	0	0.85	0.758065	0.425	1	21	0	13	21	90	0	0	0.81	1	18	0	13	18	93	0	0	0.84	1	17
1N8Z:C	1n8z_C_BA	607	17	0.5907	0.7033	0.4581	0.4618	0.8181	58	4	13	54	536	0.24	0.07	0.91	0.889621	0.575	0.0695	13	5	12	8	582	0.29	0.38	0.99	0.967051	0.64	1.03e-05	73	0	17	73	517	0	0	0.88	1	56	9	8	47	543	0.53	0.16	0.92	3.52e-06	13
1N8Z:C	1s78_B_FE	607	23	0.5525	0.8399	0.562	0.5657	0.6044	58	0	23	58	526	0	0	0.9	0.866557	0.45	1	13	0	23	13	571	0	0	0.98	0.940692	0.49	1	73	2	21	71	513	0.09	0.03	0.88	1	56	0	23	56	528	0	0	0.9	1	13
1NFD:D	1nfd_D_HG	239	13	0.8836	0.1038	0.7262	0.7102	0.3365	16	0	13	16	210	0	0	0.93	0.878661	0.465	1	33	0	13	33	193	0	0	0.85	0.807531	0.425	1	37	12	1	25	201	0.92	0.32	0.89	3.95e-10	24	0	13	24	202	0	0	0.89	1	37
1TQB:A	1tqb_A_BC	102	18	0.5873	0.5618	0.416	0.4449	0.3274	11	0	18	11	73	0	0	0.87	0.715686	0.435	1	17	5	13	12	72	0.28	0.29	0.86	0.754902	0.57	0.148	14	0	18	14	70	0	0	0.83	1	21	12	6	9	75	0.67	0.57	0.89	2.23e-06	21
1TXV:A	1txv_A_HL	452	19	0.8679	0.3612	0.875	0.8881	0.5929	46	0	19	46	387	0	0	0.89	0.856195	0.445	1	57	0	19	57	376	0	0	0.87	0.831858	0.435	1	37	0	19	37	396	0	0	0.91	1	37	0	19	37	396	0	0	0.91	1	57
1V7M:V	1v7m_V_HL	163	17	0.4724	0.3305	0.5857	no scores for epitope residues	0.3739	5	0	17	5	141	0	0	0.97	0.865031	0.485	1	15	0	17	15	131	0	0	0.9	0.803681	0.45	1	21	3	14	18	128	0.18	0.14	0.88	0.379	19	6	11	13	133	0.35	0.32	0.91	0.00619	19
1XIW:A	1xiw_A_DC	105	18	0.8728	0.155	0.7568	0.8983	0.3092	10	0	17	10	78	0	0	0.89	0.742857	0.445	1	16	0	17	16	72	0	0	0.82	0.685714	0.41	1	14	2	15	12	76	0.12	0.14	0.86	1	7	0	17	7	81	0	0	0.92	1	16
1XIW:F	1xiw_F_DC	79	10	0.5943	0.308	0.6547	0.7393	0.6019	7	1	9	6	63	0.1	0.14	0.91	0.810127	0.505	1	12	0	10	12	57	0	0	0.83	0.721519	0.415	1	6	0	10	6	63	0	0	0.91	1	13	1	9	12	57	0.1	0.08	0.83	1	12
1Z3G:A	1z3g_A_HL	186	19	0.6571	0.5236	0.6456	0.589	0.339	18	2	15	16	153	0.12	0.11	0.91	0.833333	0.515	0.509	35	6	11	29	140	0.35	0.17	0.83	0.784946	0.59	0.0733	59	0	17	59	110	0	0	0.65	1	15	0	17	15	154	0	0	0.91	1	35
2AEP:A	2aep_A_HL	395	21	0.6985	0.3162	0.5048	0.5117	0.4275	39	0	21	39	335	0	0	0.9	0.848101	0.45	1	31	0	21	31	343	0	0	0.92	0.868354	0.46	1	33	10	11	23	351	0.48	0.3	0.94	7.73e-07	33	4	17	29	345	0.19	0.12	0.92	0.0873	33
1R0A:B	1r0a_B_HL	429	11	0.9426	0.8818	0.5116	0.5404	0.021	no patch predicted											96	8	3	88	330	0.73	0.08	0.79	0.787879	0.76	0.000443	83	0	11	83	335	0	0	0.8	1	58	0	11	58	360	0	0	0.86	1	96
& - Epitopes used in the DiscoTope training set are indicated by an asterisk; those not used in the training set are indicated by a hyphen.
[truncated: 106 more columns]
